# Supplementary material for: A high-resolution radiation hybrid map of chicken chromosome 5 and comparison with human chromosomes
Source: BMC Genomics. 2004 Sep 15;5:66. doi: 10.1186/1471-2164-5-66 (PMC521070; doi:10.1186/1471-2164-5-66)
Supplement: Additional File 1 — Primer pairs for the studied gene fragments Accession numbers for the chicken EST sequences from which the primers were chosen are given in this Excel file [file 1471-2164-5-66-S1.xls]

## Sheet: primers
Marker	Primer 1	Primer 2	Accession number	Development of primers
ACTC	GAACTCCTCCGTCATTGTAC	ACCTAACATGTCCACATCAC	M10607	Chosen on gene sequence
AIP	AGGGCAACGAGCTGTACC	CAGCGGGGTGATCTTCTG	BU387518	ICCARE
AKT1	ACGGGCACATTAAGATCACC	GGGGTCCCACAGAAGGTC	BU297900	ICCARE
AMPD3	TGAGATGCCCAGACAGTTC	GTTCTGCCAGTTCCTTCTG	BU311482	ICCARE
API5	GGAAGATGTGACAGGTGAAG	GTCTGTCCACGCAATCTGG	AJ455039	ICCARE
ARHGAP5	TGCATTGATGTAAGCCAAGG	ATGCCTGGACCTCTCGTAG	BU377560	ICCARE
ARNTL	AGCCAGATAACGAGGGTTG	CCCATCTATTGCATGTCGAG	AF205219	ICCARE
BAZ1A	CTTGTATGGAGCTGTGCTG	ACCGATCCTTGACGTAGGC	BU111823	ICCARE
BCL11B	GAGAGCGGCCTTACAAATG	TCAGCAAATGTTCTCCATGC	BU204516	ICCARE
BRF1	CACCACGTTAGGAAACCAG	GACACGCAGCAATTACATGG	BU255571	ICCARE
C1QTNF4	GAGTATCATGCTGCCTCTGC	CCGTGAAGGTGATGTACTTG	BU320835	ICCARE
CALM1	GCAAGAGGTAAGTAAAAGAT	TAACAGACGAAGAAGTAGA	AL584600	Chosen on gene sequence
CAPN1	ACTGCTCTTCGTCCACTCC	CCGGTGAAATCCTCGAAGC	AB007775	ICCARE
CAPN3	TCTGAACTGTGGAAGTCAGAG	TCAATGTTACAGAGAATGCAG	D38028	Chosen on gene sequence
CAT	CAACCCAATAGGAGATAAGC	CTCTGTCAAAATGAGCCATC	AJ456293	ICCARE
CCND1	GGAGCAGAAGTGCGAAGAG	CGGGTCTGATGGAGTTGTC	U40844	ICCARE
CCNK	CTGAGATCATCGCTGTTGC	ACAAACTGCTCCCACCATC	BQ037925	ICCARE
CGI	GTGGGCTGTATTGCTGAAC	CATGATTGATAAACGCAGCAG	BU471212	ICCARE
CGR19	CTGCGTTGTATGCCAGAATG	CATCTTGCTCCTTTTTACTGC	BU118187	ICCARE
CHRM5	GTAGTTATGGCATTCGAGTG	GTAGTTATGGCATTCGAGTG	AF201960	Chosen on gene sequence
CHRNA7	CTGCATGAGGCTGAGAGTG	GCAAGGAGAGTTCCAAAGG	BM492034	ICCARE
CKB	GATGATGTCATTCAGACTGG	CTACGCATCCTACTGTCATT	M10012	Primers from Smith et al. 1996
CKTSF1B1	GAGCGCAAATACCTAAAACG	GCTTGCAGAAGGAACAAGAC	AF045799	ICCARE
COQ7	GCACAGTGGCGGTGGAAG	GCATCAGTTCTTTGTACTTTTC	BU127240	ICCARE
CPSF2	CTCATCCTGACCCTCTACACC	GCTGCATCTACATCATCCAAC	BU382415	ICCARE
CPT1A	TCACAAGGGGCGTTACTTC	ATCTGCTGTTCAATCTCTCG	BU203663	ICCARE
CSTF3	CTGAATATGTCCCAGAAAAAG	GTGCCTCTCGAATGAGAATG	BU371616	ICCARE
CTNND1	AGAGGTGATAGCGATGCTG	CCTTGCCAAAGGAGATGTTC	BI389916	ICCARE
DDB1	ATCCAGAAGCTGCACATCC	CGTCTTGCACCTCGATACG	AJ443120	ICCARE
DGKZ	AGCAGAAGTTTGCCTTCCAC	TGCAGCATGAAACATGACAC	BU289894	ICCARE
DOCK1	CTAAGAGCGGAGAAACTTTTG	TCATGCGGTTCTCTTTGTTC	BU319018	ICCARE
DREV1 (NM_016025)	GGGCTCAATGTTTGTGTTTTC	GACCTCTCCATCTCCAGCTC	AJ444698	ICCARE
ECHS1	GTGAACTGGCCATGATGTG	TGTCCCCAGCAGGATCTC	BU125121	ICCARE
EIF2B2	GAAGGTCATTCGGGAGGAG	GTTTGTGCAGGGAATCTTGC	BU132755	ICCARE
ENTPD5	TCTCTAAATCCAAAACCTTCC	AGATTCAGCTCAGCCAGTC	BU397374	ICCARE
F2	GAGGAGATGCTTGTGAAGG	TTTTTCAGGCGGAATACGTG	BU125981	ICCARE
FADS1	CGAAACCCAACTGCTTCC	TTTCTTCTTTTGTTCGCCAAG	BU236539	ICCARE
FGFR2	CCGTCATGATCAGTTGGAC	AGCATAGAGGCCCGAATCTC	M35196	ICCARE
FLJ10242	AGGAATTTTGGGAGGAGTAGG	GGTAACCACACCAAGTCTTTCAG	AJ393112	ICCARE
FLJ10261	ATCCCAGACATTCCCAAGG	TCCAGGTTTCCAGCATTTG	BU248576	ICCARE
FLJ10634	ACAGGCCTTAGCTGTTCTG	TTTCTGCTGCTTGCTTTTTGG	BU226379	ICCARE
FLJ11186	TAACTGCCAAAGTGGGAACC	AAAACATCATCGTGGTCATCC	BU208124	ICCARE
FLJ11848 (NM_025155)	GGAAGGCCATGTGTATGATG	GCTGGCATCTTCTGCTGAC	AJ446181	ICCARE
FLJ20081	GTTGGCGATGTCAAGATCC	CCACCAGCTTGATTTGGAG	BU290088	ICCARE
FLJ20392	ATTTACCCAAGCTGGCAAAG	TATTCCTTCCACGGGGTTC	BU235745	ICCARE
FLRT2	TCAGTGCCTCTTGGGATAC	TTCCTGCAAGTGGAGAACC	BU385615	ICCARE
FOLH1	AGAGTCCTTCCCAGGTATC	TGAAGGCTGCAATGGAAATC	BU395206	ICCARE
FOLR3	GCCAACACCAGCTCAGAAG	CACTCATACAAGCACATATCC	AF160960	ICCARE
FUT8	CCACGGCCACCTTATTTAC	AGTTTCCTTGTGGCTTCCTC	AJ398890	ICCARE
GABRA5	CAAAGCTGGAAGGACGAAAG	AGCCTCATTGTGTAGAGCAG	BU394190	ICCARE
GABRB3	GCTGGCATACCTCTCAACC	CCATAAAGCACCGTTCCATC	BU460593	ICCARE
GPR48	TGCAGTTTTGAGAATTAACCTG	CAGCCACTATTGTTTAGGAG	BU222122	ICCARE
GTF2A1	CCTCAGCAGACAGGAGTG	TGTGCTTGAGCTGGTGTAG	BU381374	ICCARE
HBE1	CACGGCAAGAAAGTGCTG	TTCTCGGGGTCCACATGC	M73995	ICCARE
HSPA2	CCCTCTCACAAGCTGTACG	ATCAATGAGCCCACAGCAG	BU120311	ICCARE
HSPCA	ATGACTGGGAGGACCACTTG	GTCGTGGGACAAACAGGAG	BU411704	ICCARE
IFRD1	GCTGGACTGGCATGTCTTC	CTGTTCCATCACAGACAATC	AJ292765	ICCARE
IGF2	GAGAGCTTCCAGAAGCCATCTC	GCCCAACTGTCCCTTCGTAAG	AY267181	Primers from Yokomine et al, 2001
IGHMBP2	TGTTAAGAGAGCACCTTTGC	GGATCTCACGAATGACAGG	BM490640	ICCARE
ILK	GAAGAGCCGAGACTTCAAC	TGTAGAGGGAGCCGTAGG	AF296130	ICCARE
IVD	AGGGCAAAATGGCTGATATG	GGGTAGCGCACTCTGCTG	BU463586	ICCARE
JAG2	TGTCATTATGGTTGGCAAGG	CCACCCCAGTTGGTTTCAC	U91851	ICCARE
KCNQ1	AATCCTTGGTTCAGGCTTTG	GTTGAAATGCTTCTGTCTTTG	BU379725	ICCARE
KIAA0769 (NM_014824)	GAGGGGCAGACAGATGAC	AGGCCGTCAGTTCTTCAAC	BU114719	ICCARE
KIAA0995	GCTTGTCTTCCTGCGTAATC	TAGCTCCTCCAAGAATCTCC	AJ399264	ICCARE
KIAA1018 (NM_014967)	GGAAGTAAAAGGCCCCAAC	ACAGCAGCCCCCAGCTTC	BU216464	ICCARE
KIAA1259	CCCTGATCTGTCCATGACG	CAATCACCCAGAGCTATTTG	BU381495	ICCARE
KIAA1622	CTCCTGAACAGCACTTACGG	AGAGTTTGGAGTTGTAGCTG	BU366284	ICCARE
LCP	GAAGGGAAACAACGAGGAAC	AGGCTGGCTCCAAGTAAATG	AJ444965	ICCARE
LDHA	CGTGACTGCACACTCCAAG	GGGTTTGAGACAATCAGCAG	X53828	ICCARE
LGMN	GTACAGTGTGAATTGGATGGAAG	ACATGGCTGGTGTTGGTG	BU117173	ICCARE
LOC123016	TTGAAACTCCCTGGAACTAGC	TGTGTACTTGGTCTCACAAATCC	BU385084	ICCARE
LOC51637	TGCCTGTTGCCTTAGAAAAAC	TTCCCAGTCTGTGGTCAGTC	BU466604	ICCARE
LOC90139	TGCTTGGAGTTGGGATCTG	ACATTTGTTCTCACGGATGG	AF206661	ICCARE
MAP1A	GGGACTGTTCCTCCTCTTG	AGGCGATTCTGCTCTCTTTG	BU378442	ICCARE
MAP4K5	AGTGGTATGAGCCAATGCAG	GATAGCCACGCAGACCATC	BU251797	ICCARE
MAX	GACAGCAGCCTCTACACC	AGCTTCTTCCTGCTCTGTG	BI392359	ICCARE
MEIS2	AAGACATGGACCCCCAATC	CCATAACCTGTCCACCAAC	BU321265	ICCARE
MEOX2	CCTCAGATGTCGTCTCCTC	AGCCTGCCTGCCATAGTC	BM439970	ICCARE
MFAP1	CAGAGAGCGCAGGAGAGG	AGACGTGGCTCCATTTCATC	M76679	ICCARE
MGC10871 (NM_031492)	CAGCAAGAACAAGAGCAAGG	GGAACTCGGTGTTGTCCAG	BM491105	ICCARE
MGC2550	ATCACTGCCGAAGATGTGG	CACTTTAAGCTGTTTGTCATAG	BU321349	ICCARE
MGEA6	CCCCATATGGACCCTCAC	CCTGCACCTGGAAGCATAG	BU113213	ICCARE
MPP5	GGAGAGACGGTTAAAATAGTTCG	CATCCCCTTCATGTAACAGC	BU351778	ICCARE
MTA1L1	GAATTTGAGGAGGAATCCAAG	CCGGGAGAGGAAAAGCTC	BM487006	ICCARE
MYH7	GAAGCTGTGAATGCCAAATG	AGTTCTTCTGCTTCTTGTCC	BM486403	ICCARE
MYOD1	GCTCTCGATGTAGCGGATG	CAAGAGGAAGACCACCAAC	X16189	ICCARE
NAV2	CAGAAAAGCATTCCCAGGTC	GAACCCGTCTGCGAAATAAC	BU241124	ICCARE
NPAS3	AGTGCCTCAGTGCTCAAAAT	ACTGTAGGGCGATTCATTCC	BU132703	ICCARE
NRCAM	GAATACCTGCCAACGAGAGC	ATCCATAATTGTTACTGCTTCC	X58482	ICCARE
NRXN3	GAATGTGGCTACGCTGGAC	TTTTCTCTCCTGAGGCTTGC	BU459513	ICCARE
NUMB	AATCACGCCTTCCCAGATG	GAAGAAAGGGCTGGCTGTAG	AF176086	ICCARE
NXF1	ACCATGCGATTCAAGCTGC	GACATCCACCACGAAGGAG	BU281716	ICCARE
OSBP	CTTCAACGAGCCTCTGTCC	ACGGTGGTGGAGTAGGAG	BG710652	ICCARE
PAX6	GACAAGCCAGCAACACTCC	CCAACATGGAACCTGATGTG	D87837	ICCARE
PELI2	ATGTGGTGGAAGAGAAGCAG	GGTGAAAGCATGAGTTGGAG	BU358887	ICCARE
PPFIBP2	GAATAAAGCACCCACTGCAC	TGCAACATTCTCCCATCAAC	BU332521	ICCARE
PPM1A	AGGATCACAAACCAAGCAAC	TCATAAACTTCAGGCTCTGG	BI394848	ICCARE
PPP1R8	GTCACATCCGTTTGGAAGC	GCTCCGTCTCCTCTTCTG	AJ456370	ICCARE
PRKCH	ATTGGGAAAGGGCAGTTTTG	CACCTTCACTGCATAGAGC	BU480420	ICCARE
PRKCM	GGAACAAAGCTGTTATGCTG	GAAAAGGCACCGTGGAGAC	BU380636	ICCARE
PSEN1	CTGGAACTTTGGTGTTGTGG	CAGGATAAGCCATGCAGTC	AY043492	ICCARE
PSMA1	GCCCTCACATCTTCCAAAC	GTGTCTTTCCAGGTAATTTCG	AF027978	ICCARE
PSMA3	CAGATGCTCGTTCGTTGG	TACATGGCCACTCTGTCTGC	BU410203	ICCARE
PSMC3	ACCAGGAGGAGGATGGAG	CTTCTCAGCATCAACCAACC	BU128412	ICCARE
PSMC6	ATGGATGGATTTGATACTCTGC	TTCCCCATGTTTAGTGATAGGAC	BU133885	ICCARE
PTPRJ	AGGACAGGTACGTTTATTGC	GAAGATCGTACACCACTCC	AJ238216	ICCARE
RAD51	TGTTCAAATGCTGGCCGAGG	TCAAGCATGTGGTCCTCTGG	L09655	Chosen on gene sequence
RAG2	TGTTACCTTCCCCCACTCC	TTAGGTGTTTTCCCACCATG	AJ449330	ICCARE
RGS6	CACCAGAGTGGAGGAAATC	TGTATCTCCCTGGGTCTTTG	BU283057	ICCARE
RPL10L	ATAAACCCTACCCCAAATCG	CTCGTACTCATCAGACACC	BU199697	ICCARE
RPS11	GAAGCAGCCCACGATCTTC	GAAGGGGCACTTCTTGTCG	BU136562	ICCARE
RPS13	CAGGTTCGTTTTGTAACAGG	GTTTGCGAACAGCAACAGC	BU336878	ICCARE
RPS29	CCGCGTGTGCTCGAACC	CGATGTCCTTGGCGTACTG	BU449463	ICCARE
RRM1	CTGAGATTCCTGCTGACTTG	TGCTTCCACCCATAGAAGTG	AJ441688	ICCARE
RYR3	GTATGAGGATCAACTCGG	GCCTCTGATGTTCAAGTT	X95267	Primers from Smith et al., 1997
SFRS5	CTAATTGAAGGCAGCAAAAGG	GGCTACGAGACCTGGATGAG	BU131486	ICCARE
SIP1	GATGGTTTTATGCACTGTTGG	ACTTCTGAGCATCGCCTTG	BU333657	ICCARE
SLC17A6	GCTTCAGGAGAGAAACAACC	TAGGCCAACCACCATTGAC	BU338319	ICCARE
SLC1A2	AGTGGGGGATTCTTTTGGTG	GAGCTGCAAAAACACACTGG	BU119449	ICCARE
SMPD1	GTCAGGTTGAGGATGAAGG	TGAGGAGACGCTGACTCG	BU437761	ICCARE
SNAP23	TCTTTGGAAAGCACAAGGAG	GCATGGTGATAGTCCTGACG	BU225362	ICCARE
SNW1	CTGAACTGCAAAGACCAGATG	TGTCTGCTGCTCGGACTG	BU276734	ICCARE
SOS2	CAAAGCTGCCACCAAAGAC	GAGCTTCTGCATTCTCTAGC	BU405385	ICCARE
SOX6	TCCAAGCAGGCTACCTCTC	CAGCATCTTGTTGGATGGTC	BU212595	ICCARE
SPON1	TGTGCAAAGTGCCTACTGAAG	TGCATTCATCCCACTCTCC	AF149302	ICCARE
SPTB	GGACACAGCCGACAAGTTC	TCTCCTGCGTCTGGATCTG	BU444941	ICCARE
SRP14	CGAACAAAGCCAGTTCCAC	TTTCTTCTTTCCATCAGTTGC	BU378799	ICCARE
SSRP1	ATGGAGGTTCGCTTCTACG	CACCAGTTGCCTGGATCAC	L08815	ICCARE
SSTR1	ATGCTTAGCGTCCCCTTCC	GAGGTTGACCATCTTAGCC	BU318522	ICCARE
ST5	TGCTGTACCCCTTCTCCTG	GCAGCTCCTTCAGCTTGG	BU382391	ICCARE
STK29	GAGGTCCTGCTGTCTTCCAG	CCTCTTAAAACGACGGCTTG	BU348106	ICCARE
STRN3	CTGTCACAACAGTGCTCAAG	GGCAAAAGAAGGGAAGAGTG	BU248132	ICCARE
TDP1	TGCCATGCCTCACATCAAG	TAAAAACCATGCAATCTTCTGG	BU259569	ICCARE
TGFB3	AGAGTTCCGGGTGCTACG	GGTGACATCGAAGGACAGC	M31154	ICCARE
THBS1	GCCCTGAAAATGTGGAAATC	CAAAGAAGGTGCCACTGAAG	BU420693	ICCARE
TITF1	GACGTGAGCAAGAGCATGG	CTTGTAGCGGTGGTTCTGG	AF110995	ICCARE
TJP1	CAGCGAGATGAACGAGCTAC	TGTCTGGAATGGTCTGAAGG	BU401762	ICCARE
TNNT3	AACTGCAGGCCTTGATTGAC	CTTCTCAGCCCGGATTCTC	BU411427	ICCARE
TRPM1	GTCAGAACCTGGAAAGCTG	GGCGAAGAATTGCTCCTATC	BU243870	ICCARE
TUB	GGGACAAGAGGGGTATGGAC	TGAGGTAGTTGGAGGTTTTGC	AY490566	ICCARE
TYR03	ATTTCCTACTACCCAACGCTG	GCGCTTCCCAGGCAGTTACAG	U70045	Chosen on gene sequence
UCP2	TCCTGGAACGTGGTGATG	TCTCCATTCTCCTCACAGAGC	AF287144	ICCARE
UNC93B1	GCAGCTCATCCTGCACTAC	ACGGGGGTGACGTTGATG	BG710156	ICCARE
VRK1	GGATTATGGGCTTGCCTAC	CTTGTGTGCATCTATACTGG	BU330126	ICCARE
WNT4	CATCTCTGAGGAGGAGACC	TACCACCTTGCCAAAGACAG	D31900	ICCARE
ZFP106	ATACCTTTGAATGCCACAGC	CTGAGAAGCAACCCATTCC	BU145082	ICCARE
ZFP36L1	CGCCAAGTTCCACCAGAG	CTTGTCGCCGTACTTGCAG	BU254041	ICCARE
1.	EJ Smith, LA Lyons, HH Cheng, SP Suchyta: Comparative mapping of the chicken genome using the East Lansing reference population. Poult Sci 1997, 76:743-7.
2.	EJ Smith, HH Cheng, RL Vallejo: Mapping functional chicken genes: an alternative approach. Poult Sci 1996, 75:642-7.)
3.	T Yokomine, A Kuroiwa, K Tanaka, M Tsudzuki, Y Matsuda, H Sasaki: Sequence polymorphisms, allelic expression status and chromosome locations of the chicken IGF2 and MPR1 genes. Cytogenet Cell Genet 2001, 93:109-13.
